# Supplementary material for: Variable exon usage of differentially-expressed genes associated with resistance of sheep to Teladorsagia circumcincta
Source: Vet Parasitol. 2015 Sep 15;212(3-4):206–13. doi: 10.1016/j.vetpar.2015.08.023 (PMC4608359; doi:10.1016/j.vetpar.2015.08.023)
Supplement: Supplementary file 2 [file mmc2.xlsx]

## Sheet: Sheet1
Supplemental Table 1 Quantitative phenotypic data and normalized copy numbers of ALOX15 exons 9 and 14, and IL13 exons 1 and 4, in ALN of Scottish Blackface lambs persistently infected with T. circumcincta
Sheep	Infection rank1	AWC2	FEC3	BW (kg)	IgA4	Alox15 ex95	Alox15 ex145	IL13 ex15	IL13 ex45
LN_92	1	0	0	39	1.195	20562	10963	63863	201087
LN_100	2	0	0	38	0.63	21590	8201	75038	225807
LN_21	3	0	0	37.5	0.798	15686	10502	81683	190477
LN_20	4	0	0	37	0.633	23340	6779	72240	258868
LN_58	5	0	0	37	0.077	18303	6655	138574	338993
LN_50	6	0	0	37	0.373	10223	7732	54028	196652
LN_110	7	0	0	36.5	0.384	18262	10993	148232	245234
LN_54	8	0	0	36	1.695	12850	7192	109195	247687
LN_116	9	0	0	36	1.066	13776	10996	81538	143501
LN_25c	10	80	0	36	0.856	9370	8870	148417	327103
LN_155	11	100	0	35	0.126	10924	10333	56168	160018
LN_52	12	100	0	35	0.547	13720	12572	30669	61978
LN_34	13	100	25	35	0.154	16458	11800	69036	210517
LN_184	14	200	0	35	0.782	12064	12167	62372	159748
LN_123	15	300	0	34	0.706	20499	4647	60221	121632
LN_10	16	400	0	34	0.706	10615	7941	22362	40046
LN 193	17	420	75	34	0.232	13013	6318	112539	244603
LN_102	18	200	25	34	0.232	9418	11714	87836	171059
LN_40	19	600	0	32.5	0.596	7449	4688	35334	95307
LN_12	20	900	0	32	0.804	11201	3618	16027	36080
LN_125	21	800	50	31	0.703	8224	7350	49180	118986
LN_62	22	1200	0	30	0.142	9626	6845	95685	162106
LN_172	23	1700	175	30	0.21	10523	7112	10434	20801
LN_181	24	1200	25	30	0.161	8367	6671	63617	232249
LN_165	25	2400	0	30	0.732	11234	9262	143559	289423
LN_19	26	2300	175	29	1.51	11102	4703	58648	110495
LN_8	27	2400	475	29	0.539	9095	7836	46389	139040
LN_138	28	2400	75	29	0.183	16439	10992	195475	206623
LN_48	29	2600	100	29	0.259	11281	5697	73626	256110
LN_30	30	3100	125	28	0.468	8067	9973	34182	101844
LN_82	31	3300	175	28	0.245	7853	4388	26205	79978
LN_190	32	2900	225	28	0.219	10556	5312	37911	94710
LN_178	33	3800	100	27.5	0.073	4857	7313	10772	31835
LN_59	34	3900	250	27.5	0.84	8435	6920	45925	60916
LN_191	35	4200	275	27	0.06	8593	6457	42096	88545
LN_65	36	4700	150	27	0.033	6242	5767	70716	180190
LN_60	37	5400	75	27	0.697	8343	6574	175023	122787
LN_119	38	5300	250	26	0.151	7946	5342	69347	138738
LN_131	39	4000	125	26	0.035	5351	4076	116581	113493
LN_28	40	6000	200	26	0.126	6217	7338	96337	120895
LN_114	41	6000	200	26	0.451	10799	7962	75307	109301
LN_38	42	5200	525	25	0.155	6638	8034	15126	35206
LN_173	43	6200	200	22	0.047	9575	7973	72607	185112
LN_183	44	5300	950	20	0.209	8780	7433	20104	28507
LN_109	45	11300	625	15	0.141	5602	5804	88030	152656
1 Ranked on the basis of both adult worm count and FEC
2 AWC (adult worm count), total numbers of adult worms in the abomasal contents at post mortem.
3 Faecal egg counts per g faeces at post mortem
4 Relative levels of serum IgA
5Copy numbers per μg in total RNA
