# Supplementary material for: Variable exon usage of differentially-expressed genes associated with resistance of sheep to Teladorsagia circumcincta
Source: Vet Parasitol. 2015 Sep 15;212(3-4):206–13. doi: 10.1016/j.vetpar.2015.08.023 (PMC4608359; doi:10.1016/j.vetpar.2015.08.023)
Supplement: Supplementary file 5 [file mmc5.xlsx]

## Sheet: Sheet1
Table S4. Differentially-expressed genes in the R vs S comparison; selected exons for RT-qPCR validation
Transcript Cluster ID	Gene Symbol	Gene name	Fold Change	p value
14724104	ALOX15	arachidonate 15-lipoxygenase	9.66	0.002757
14724104	ALOX15	arachidonate 15-lipoxygenase	6.63	0.015663
14724104	ALOX15	arachidonate 15-lipoxygenase	9.9	0.007817
14724104	ALOX15	arachidonate 15-lipoxygenase	13.04	0.001816
14724104	ALOX15	arachidonate 15-lipoxygenase	10.4	0.007346
14724104	ALOX15	arachidonate 15-lipoxygenase	12.78	0.006042
14724104	ALOX15	arachidonate 15-lipoxygenase	1.93	0.031619
14724104	ALOX15	arachidonate 15-lipoxygenase	10.73	0.006027
14724104	ALOX15*	arachidonate 15-lipoxygenase	22.03	0.003482
14724104	ALOX15	arachidonate 15-lipoxygenase	6.78	0.001207
14724104	ALOX15	arachidonate 15-lipoxygenase	5.6	0.007453
14724104	ALOX15	arachidonate 15-lipoxygenase	15.01	0.011017
14724104	ALOX15	arachidonate 15-lipoxygenase	5.97	0.004369
14724104	ALOX15*	arachidonate 15-lipoxygenase	7.44	0.000985
14853053	CD109	CD109 molecule	-1.95	0.591028
14853053	CD109	CD109 molecule	-1.04	0.962345
14853053	CD109	CD109 molecule	1.15	0.643515
14853053	CD109	CD109 molecule	1.31	0.951018
14853053	CD109	CD109 molecule	1.38	0.631035
14853053	CD109	CD109 molecule	1.38	0.007243
14853053	CD109	CD109 molecule	1.77	0.695942
14853053	CD109	CD109 molecule	1.38	0.193544
14853053	CD109	CD109 molecule	1.15	0.622944
14853053	CD109	CD109 molecule	1.01	0.967712
14853053	CD109*	CD109 molecule	6.36	0.011041
14853053	CD109	CD109 molecule	1.07	0.848476
14853053	CD109	CD109 molecule	-1.38	0.286695
14853053	CD109	CD109 molecule	1.23	0.927975
14853053	CD109	CD109 molecule	-1.03	0.914997
14853053	CD109	CD109 molecule	1.13	0.578296
14853053	CD109	CD109 molecule	1.75	0.217838
14853053	CD109	CD109 molecule	-1.07	0.421558
14853053	CD109*	CD109 molecule	1.01	0.664798
14853053	CD109	CD109 molecule	1.18	0.571493
14853053	CD109	CD109 molecule	-1.01	0.502726
14853053	CD109	CD109 molecule	-1.27	0.365862
14853053	CD109	CD109 molecule	-1.3	0.919177
14853053	CD109	CD109 molecule	-1.27	0.525214
14853053	CD109	CD109 molecule	1.05	0.834957
14853053	CD109	CD109 molecule	1.46	0.129009
14853053	CD109	CD109 molecule	1.84	0.169944
14853053	CD109	CD109 molecule	1.25	0.743145
14853053	CD109	CD109 molecule	1.25	0.595594
14853053	CD109	CD109 molecule	1.24	0.244993
14853053	CD109	CD109 molecule	2.05	0.113222
14853053	CD109	CD109 molecule	1.95	0.018697
14857954	CD163*	CD163 molecule	-1.09	0.466904
14857954	CD163	CD163 molecule	-1.32	0.003355
14857954	CD163	CD163 molecule	-5.11	0.170409
14857954	CD163	CD163 molecule	-1.38	0.195822
14857954	CD163	CD163 molecule	-1.61	0.736406
14857954	CD163	CD163 molecule	-1.78	0.213514
14857954	CD163	CD163 molecule	-1.28	0.27975
14857954	CD163	CD163 molecule	-2.21	0.524295
14857954	CD163*	CD163 molecule	-5.42	0.017239
14857954	CD163	CD163 molecule	-1.79	0.037911
14857954	CD163	CD163 molecule	-1.24	0.11108
14857954	CD163	CD163 molecule	-1.29	0.066454
14857954	CD163	CD163 molecule	-1.44	0.031024
14857954	CD163	CD163 molecule	-1.34	0.06367
14857954	CD163	CD163 molecule	-1.07	0.853276
14852190	CPA3	carboxypeptidase A3 (mast cell)	2.68	0.003445
14852190	CPA3	carboxypeptidase A3 (mast cell)	3.67	0.016048
14852190	CPA3*	carboxypeptidase A3 (mast cell)	8	0.00432
14852190	CPA3	carboxypeptidase A3 (mast cell)	3.53	0.010512
14852190	CPA3*	carboxypeptidase A3 (mast cell)	2.2	0.0279
14852190	CPA3	carboxypeptidase A3 (mast cell)	3.66	0.004546
14852190	CPA3	carboxypeptidase A3 (mast cell)	5.92	0.000771
14852190	CPA3	carboxypeptidase A3 (mast cell)	3.89	0.0209
14852190	CPA3	carboxypeptidase A3 (mast cell)	5.45	0.006976
14852190	CPA3	carboxypeptidase A3 (mast cell)	3.14	0.011156
14852190	CPA3	carboxypeptidase A3 (mast cell)	4.11	0.023364
14776999	EMR3	egf-like module containing, mucin-like, hormone receptor-like 3	3.64	0.012994
14776999	EMR3	egf-like module containing, mucin-like, hormone receptor-like 3	5.24	0.006673
14776999	EMR3	egf-like module containing, mucin-like, hormone receptor-like 3	3.8	0.022488
14776999	EMR3	egf-like module containing, mucin-like, hormone receptor-like 3	6.75	0.001953
14776999	EMR3	egf-like module containing, mucin-like, hormone receptor-like 3	5.45	0.003866
14776999	EMR3	egf-like module containing, mucin-like, hormone receptor-like 3	6.23	0.004028
14776999	EMR3	egf-like module containing, mucin-like, hormone receptor-like 3	4.12	0.000718
14776999	EMR3	egf-like module containing, mucin-like, hormone receptor-like 3	3.41	0.006489
14776999	EMR3*	egf-like module containing, mucin-like, hormone receptor-like 3	6.83	0.00848
14776999	EMR3	egf-like module containing, mucin-like, hormone receptor-like 3	8.39	0.012971
14776999	EMR3*	egf-like module containing, mucin-like, hormone receptor-like 3	3.58	0.01196
14776999	EMR3	egf-like module containing, mucin-like, hormone receptor-like 3	4.29	0.003743
14776999	EMR3	egf-like module containing, mucin-like, hormone receptor-like 3	7.2	0.001637
14836730	IL13*	interleukin 13	3.6	7.6e-05
14836730	IL13	interleukin 13	2.3	0.000193
14836730	IL13	interleukin 13	2.87	0.004123
14836730	IL13*	interleukin 13	6.91	0.0002
14825473	KIT	v-kit Hardy-Zuckerman 4 feline sarcoma viral oncogene homolog	1.97	0.058626
14825473	KIT	v-kit Hardy-Zuckerman 4 feline sarcoma viral oncogene homolog	1.66	0.066316
14825473	KIT	v-kit Hardy-Zuckerman 4 feline sarcoma viral oncogene homolog	1.61	0.334264
14825473	KIT	v-kit Hardy-Zuckerman 4 feline sarcoma viral oncogene homolog	2	0.005851
14825473	KIT	v-kit Hardy-Zuckerman 4 feline sarcoma viral oncogene homolog	3.14	0.000412
14825473	KIT	v-kit Hardy-Zuckerman 4 feline sarcoma viral oncogene homolog	1.46	0.451801
14825473	KIT	v-kit Hardy-Zuckerman 4 feline sarcoma viral oncogene homolog	2.57	0.000773
14825473	KIT	v-kit Hardy-Zuckerman 4 feline sarcoma viral oncogene homolog	1.58	0.036932
14825473	KIT	v-kit Hardy-Zuckerman 4 feline sarcoma viral oncogene homolog	3.1	0.00375
14825473	KIT	v-kit Hardy-Zuckerman 4 feline sarcoma viral oncogene homolog	2.26	0.007389
14825473	KIT	v-kit Hardy-Zuckerman 4 feline sarcoma viral oncogene homolog	2.72	0.022234
14825473	KIT	v-kit Hardy-Zuckerman 4 feline sarcoma viral oncogene homolog	3.09	0.000147
14825473	KIT	v-kit Hardy-Zuckerman 4 feline sarcoma viral oncogene homolog	2.59	0.000686
14825473	KIT	v-kit Hardy-Zuckerman 4 feline sarcoma viral oncogene homolog	-1.73	0.111854
14825473	KIT	v-kit Hardy-Zuckerman 4 feline sarcoma viral oncogene homolog	2.17	0.000837
14825473	KIT*	v-kit Hardy-Zuckerman 4 feline sarcoma viral oncogene homolog	6.16	0.005749
14825473	KIT	v-kit Hardy-Zuckerman 4 feline sarcoma viral oncogene homolog	3.03	0.000163
14825473	KIT	v-kit Hardy-Zuckerman 4 feline sarcoma viral oncogene homolog	2.32	0.021648
14825473	KIT	v-kit Hardy-Zuckerman 4 feline sarcoma viral oncogene homolog	1.74	0.000518
14825473	KIT*	v-kit Hardy-Zuckerman 4 feline sarcoma viral oncogene homolog	2.06	0.014707
14710682	MAP3K5	mitogen-activated protein kinase kinase kinase 5	1.03	0.289291
14710682	MAP3K5	mitogen-activated protein kinase kinase kinase 5	1.05	0.54345
14710682	MAP3K5	mitogen-activated protein kinase kinase kinase 5	1.15	0.113378
14710682	MAP3K5	mitogen-activated protein kinase kinase kinase 5	-1.27	0.73341
14710682	MAP3K5	mitogen-activated protein kinase kinase kinase 5	1.19	0.246443
14710682	MAP3K5	mitogen-activated protein kinase kinase kinase 5	1.03	0.306376
14710682	MAP3K5	mitogen-activated protein kinase kinase kinase 5	-1.14	0.785286
14710682	MAP3K5	mitogen-activated protein kinase kinase kinase 5	1.11	0.266238
14710682	MAP3K5	mitogen-activated protein kinase kinase kinase 5	1.14	0.262876
14710682	MAP3K5	mitogen-activated protein kinase kinase kinase 5	-1.1	0.378387
14710682	MAP3K5	mitogen-activated protein kinase kinase kinase 5	-1.11	0.875503
14710682	MAP3K5	mitogen-activated protein kinase kinase kinase 5	1.56	0.762439
14710682	MAP3K5	mitogen-activated protein kinase kinase kinase 5	1.22	0.053623
14710682	MAP3K5	mitogen-activated protein kinase kinase kinase 5	-1.42	0.381748
14710682	MAP3K5	mitogen-activated protein kinase kinase kinase 5	1.1	0.523956
14710682	MAP3K5	mitogen-activated protein kinase kinase kinase 5	1.18	0.138472
14710682	MAP3K5	mitogen-activated protein kinase kinase kinase 5	1.09	0.790106
14710682	MAP3K5	mitogen-activated protein kinase kinase kinase 5	1.11	0.705814
14710682	MAP3K5	mitogen-activated protein kinase kinase kinase 5	-1.24	0.224274
14710682	MAP3K5*	mitogen-activated protein kinase kinase kinase 5	1	0.538748
14710682	MAP3K5	mitogen-activated protein kinase kinase kinase 5	-1.03	0.824493
14710682	MAP3K5*	mitogen-activated protein kinase kinase kinase 5	7.73	0.009948
* selected exons
